# Supplementary material for: The Impact of Neoadjuvant Chemotherapy on Survival Outcomes in Gastric Signet-Ring Cell Carcinoma: An International Multicenter Study
Source: Cancers (Basel). 2025 Jul 22;17(15):2419. doi: 10.3390/cancers17152419 (PMC12345905; doi:10.3390/cancers17152419)
Supplement: Supplementary file 1 [file cancers-17-02419-s001.zip]

Archive with 1 entries (1 files):
- cancers-3585794-supplementary.pdf
